# Supplementary material for: Optimized Ultrasound-Assisted Extraction Reveals Salvia transsylvanica as a Rosmarinic Acid-Rich Endemic Sage with Antioxidant Potential
Source: Antioxidants (Basel). 2026 Apr 28;15(5):561. doi: 10.3390/antiox15050561 (PMC13203183; doi:10.3390/antiox15050561)
Supplement: Supplementary file 1 [file antioxidants-15-00561-s001.zip]

Archive with 1 entries (1 files):
- antioxidants-4238645-supplementary.pdf
